# Supplementary material for: Comparison of Immunomodulatory Therapies for Cardiovascular Clinical and Inflammatory Markers Outcomes in Mild to Moderately Ill Hospitalized Multisystem Inflammatory Syndrome in Children Patients
Source: J Cardiovasc Dev Dis. 2025 Aug 25;12(9):324. doi: 10.3390/jcdd12090324 (PMC12471045; doi:10.3390/jcdd12090324)
Supplement: Supplementary file 1 [file jcdd-12-00324-s001.zip]

Archive with 1 entries (1 files):
- jcdd-3756615-supplementary.pdf
